# Supplementary material for: Microbial Biotransformation of the Sesquiterpene Carotol: Generation of Hydroxylated Metabolites with Potential Cytotoxic and Target-Specific Binding Activities
Source: Biomolecules. 2025 Nov 26;15(12):1651. doi: 10.3390/biom15121651 (PMC12731232; doi:10.3390/biom15121651)
Supplement: Supplementary file 1 [file biomolecules-15-01651-s001.zip]

Archive with 1 entries (1 files):
- biomolecules-3927078-supplementary.pdf
